# Supplementary material for: Chloranilic acid: a redetermination at 100 K
Source: Acta Crystallogr Sect E Struct Rep Online. 2010 Jan 30;66(Pt 2):o497–8. doi: 10.1107/S1600536810003387 (PMC2979702; doi:10.1107/S1600536810003387)
Supplement: Supplementary file 2 [file e-66-0o497-Isup2.hkl]

#
# h,k,l, Fc-squared, Fo-squared, sigma(Fo-squared) and status flag
#
data_I
_shelx_title '    hsy645lt in P2(1)/n'
_shelx_refln_list_code          4
_shelx_F_calc_maximum       83.81
_exptl_crystal_F_000       208.00
_reflns_d_resolution_high  0.7607
 
loop_
 _symmetry_equiv_pos_as_xyz
 'x, y, z'
 '-x+1/2, y+1/2, -z+1/2'
 '-x, -y, -z'
 'x-1/2, -y-1/2, z-1/2'
 
_cell_length_a     7.5340
_cell_length_b     5.5220
_cell_length_c     8.5720
_cell_angle_alpha  90.000
_cell_angle_beta  104.870
_cell_angle_gamma  90.000
 
_shelx_F_squared_multiplier     1.000
 
loop_
 _refln_index_h
 _refln_index_k
 _refln_index_l
 _refln_F_squared_calc
 _refln_F_squared_meas
 _refln_F_squared_sigma
 _refln_observed_status
   2   0   0      333.02      371.70      4.04 o
   4   0   0        0.38        0.58      0.78 o
   6   0   0     1373.92     1381.86     17.12 o
   8   0   0       34.51       31.98      2.67 o
   1   1   0      442.85      457.23      5.45 o
   2   1   0      228.94      222.43      2.81 o
   3   1   0     2783.30     2843.16     13.84 o
   4   1   0      867.71      850.40      5.25 o
   5   1   0       10.38        8.79      0.69 o
   6   1   0       98.34       95.89      1.89 o
   7   1   0      296.90      288.26      3.32 o
   8   1   0       11.60       11.19      1.65 o
   9   1   0      200.56      213.63      5.23 o
   0   2   0        3.78        4.78      0.74 o
   2   2   0      438.50      530.38     11.79 o
   3   2   0       45.39       47.98      0.91 o
   4   2   0       13.70        8.90      0.80 o
   5   2   0       80.94       68.91      1.65 o
   6   2   0      168.13      151.70      2.97 o
   7   2   0      266.43      262.82      3.42 o
   8   2   0       20.68       21.86      2.02 o
   9   2   0       39.61       50.31      6.55 o
   1   3   0      170.66      249.42     15.39 o
   2   3   0      338.55      425.27     26.13 o
   3   3   0      975.99      953.24      7.65 o
   4   3   0      273.25      248.12      2.28 o
   5   3   0      136.18      121.73      2.07 o
   6   3   0       22.56       14.64      1.67 o
   7   3   0      163.75      161.79      3.24 o
   8   3   0       84.21       89.23      3.85 o
   0   4   0     1356.52     1346.11      6.07 o
   1   4   0      180.06      221.49     11.67 o
   2   4   0       29.52       30.00      2.99 o
   3   4   0       29.62       29.04      1.60 o
   4   4   0       23.66       26.89      1.46 o
   5   4   0       87.21       89.20      3.14 o
   6   4   0      472.75      470.73      4.96 o
   7   4   0       24.89       24.01      2.76 o
   1   5   0      154.73      154.63      3.10 o
   2   5   0       87.91      114.36      8.60 o
   3   5   0      141.46      173.48     11.63 o
   4   5   0      261.46      263.80      3.89 o
   5   5   0        0.18       -0.32      1.77 o
   6   5   0        0.00       -4.83      5.96 o
   0   6   0      215.95      212.88      4.53 o
   1   6   0      108.21      108.20      2.65 o
   2   6   0        0.48       -0.37      1.57 o
   3   6   0       41.64       53.17      3.97 o
   4   6   0      209.19      218.29     12.10 o
   1   7   0       10.54        9.19      2.98 o
  -9   0   1      337.68      332.02      9.05 o
  -7   0   1      727.36      712.65     12.64 o
  -5   0   1      292.29      294.46      3.32 o
  -3   0   1     4035.16     4100.17     14.03 o
  -1   0   1      113.28      106.14      0.76 o
   1   0   1      393.25      409.67      3.35 o
   3   0   1       39.78       30.09      0.99 o
   5   0   1        7.91        7.32      0.97 o
   7   0   1      477.41      480.29      5.38 o
   9   0   1      153.71      148.29      5.31 o
  -9   1   1        2.65       60.40     19.21 o
  -8   1   1      155.97      167.32      5.05 o
  -7   1   1      429.51      434.97      3.85 o
  -6   1   1      307.11      308.60      2.75 o
  -5   1   1      861.01      887.21      5.43 o
  -4   1   1       18.10       27.25      0.66 o
  -3   1   1      271.29      259.88      1.30 o
  -2   1   1        0.08        0.01      0.44 o
  -1   1   1      278.53      289.85      1.42 o
   0   1   1       19.05       26.25      0.88 o
   1   1   1     4426.17     4364.77     22.31 o
   2   1   1        3.76        4.20      0.50 o
   3   1   1     1471.17     1517.89      9.98 o
   4   1   1      356.87      333.16      2.74 o
   5   1   1      343.11      329.12      2.32 o
   6   1   1      168.80      165.12      2.27 o
   7   1   1      480.40      477.49      4.11 o
   8   1   1      184.23      176.56      3.50 o
   9   1   1      138.49      144.24      9.20 o
  -9   2   1      127.37      140.49      7.82 o
  -8   2   1      169.27      180.37      3.51 o
  -7   2   1       21.30       22.14      2.03 o
  -6   2   1      193.79      185.42      2.39 o
  -5   2   1       61.95       63.30      1.56 o
  -4   2   1     1256.44     1256.64      4.21 o
  -3   2   1       81.42       92.17      1.10 o
  -2   2   1     3858.18     4054.65     37.68 o
  -1   2   1      591.53      633.11      9.49 o
   0   2   1      288.07      285.93      4.40 o
   1   2   1      399.31      423.14      3.46 o
   2   2   1      413.94      428.54      2.75 o
   3   2   1      274.70      275.61      2.00 o
   4   2   1      553.76      554.09      3.06 o
   5   2   1        3.46        3.11      1.25 o
   6   2   1      270.53      283.43      3.28 o
   7   2   1        4.39        5.72      1.34 o
   8   2   1      729.43      719.49      8.26 o
  -8   3   1      125.37      147.79     10.05 o
  -7   3   1      146.33      143.25      2.90 o
  -6   3   1      416.97      425.65      3.78 o
  -5   3   1      128.79      142.93      2.42 o
  -4   3   1        1.48        2.17      0.70 o
  -3   3   1       42.29       44.85      1.42 o
  -2   3   1      964.12     1028.60     28.05 o
  -1   3   1        3.91        7.17      0.53 o
   0   3   1      695.57      676.15      6.68 o
   1   3   1       91.08       95.32      2.22 o
   2   3   1       23.95       25.25      0.88 o
   3   3   1      148.64      136.02      1.54 o
   4   3   1      606.34      602.38      8.16 o
   5   3   1      200.88      221.32      3.58 o
   6   3   1       45.84       47.65      2.01 o
   7   3   1      144.17      132.80      3.80 o
  -8   4   1      310.50      329.00     40.35 o
  -7   4   1        0.17        2.09      1.65 o
  -6   4   1      117.11      112.80      3.94 o
  -5   4   1      190.85      207.88      3.02 o
  -4   4   1       42.03       34.28      1.64 o
  -3   4   1     1009.33     1087.90     49.65 o
  -2   4   1       18.25       27.81      2.32 o
  -1   4   1        2.10        3.82      0.87 o
   0   4   1      103.19      100.36      1.93 o
   1   4   1      685.67      699.29     16.75 o
   2   4   1     1061.61     1123.31     24.26 o
   3   4   1      384.62      391.60      4.78 o
   4   4   1       56.58       56.22      1.97 o
   5   4   1       11.31       10.40      1.44 o
   6   4   1        0.39        0.00      2.00 o
   7   4   1      392.67      385.03      8.30 o
  -6   5   1      385.57      385.87      7.33 o
  -5   5   1      434.01      440.50      6.00 o
  -4   5   1        7.05        6.17      1.58 o
  -3   5   1      143.86      180.97     16.02 o
  -2   5   1        0.18        0.20      1.31 o
  -1   5   1      812.34      864.33     30.53 o
   0   5   1      390.59      389.66      4.63 o
   1   5   1      891.46      887.24      6.56 o
   2   5   1        3.98        4.29      1.39 o
   3   5   1      201.08      215.14      5.28 o
   4   5   1      146.22      152.30      3.38 o
   5   5   1      331.36      335.89      6.31 o
   6   5   1       83.66       83.27      9.66 o
  -4   6   1      144.85      168.58     10.11 o
  -3   6   1        0.15       -0.59      1.67 o
  -2   6   1      303.19      364.61     28.36 o
  -1   6   1       59.81       58.23      2.40 o
   0   6   1      477.45      474.90      4.76 o
   1   6   1       38.09       38.56      2.05 o
   2   6   1      196.12      197.58      6.86 o
   3   6   1       29.02       28.30      2.43 o
  -2   7   1       63.39       72.85      5.36 o
  -1   7   1       16.61       12.41      5.50 o
   0   7   1      325.70      310.40      6.81 o
   1   7   1        6.47        2.29      4.35 o
  -8   0   2      279.94      279.17      4.62 o
  -6   0   2     1996.83     2004.85     12.81 o
  -4   0   2      212.66      229.75      2.14 o
  -2   0   2     4285.12     4058.34     15.38 o
   0   0   2     1081.85     1074.95      3.38 o
   2   0   2        4.55        5.10      0.83 o
   4   0   2     4065.44     3995.05     33.49 o
   6   0   2      199.69      196.86      3.18 o
   8   0   2        5.31       27.84      2.95 o
  -9   1   2      387.50      420.63      8.12 o
  -8   1   2      170.44      191.89      8.64 o
  -7   1   2      115.68      113.03      2.16 o
  -6   1   2      661.95      649.91      3.64 o
  -5   1   2      326.66      305.45      3.79 o
  -4   1   2       31.06       21.97      0.63 o
  -3   1   2       92.89       92.80      0.94 o
  -2   1   2      233.68      226.11      1.46 o
  -1   1   2       75.77       80.85      0.62 o
   0   1   2     4487.38     4466.56     17.18 o
   1   1   2     7023.77     6827.26     43.35 o
   2   1   2      341.27      319.69      3.20 o
   3   1   2      642.55      666.53      5.29 o
   4   1   2       75.64       76.46      1.17 o
   5   1   2       16.32       13.94      0.73 o
   6   1   2      146.34      141.63      2.14 o
   7   1   2      202.24      201.63      2.81 o
   8   1   2       58.26       64.08      3.09 o
  -9   2   2      444.95      462.55     11.44 o
  -8   2   2       44.39       45.45      2.23 o
  -7   2   2      505.62      500.71      4.44 o
  -6   2   2        0.28        0.19      0.95 o
  -5   2   2      337.01      324.35      3.14 o
  -4   2   2       30.46       29.83      0.66 o
  -3   2   2     1065.71     1071.89      5.63 o
  -2   2   2        4.57        6.28      0.45 o
  -1   2   2      932.45      948.58      7.39 o
   0   2   2      181.12      199.50      1.84 o
   1   2   2       39.54       57.83      0.66 o
   2   2   2      193.46      195.75      1.25 o
   3   2   2      602.09      576.46      6.38 o
   4   2   2        0.54        1.27      0.81 o
   5   2   2      911.03      885.12      7.55 o
   6   2   2        8.34        5.29      1.35 o
   7   2   2       22.37       20.38      1.87 o
   8   2   2       11.96       16.99      6.17 o
  -8   3   2      145.67      442.57    156.20 o
  -7   3   2        5.23        5.03      1.53 o
  -6   3   2       39.45       42.67      2.09 o
  -5   3   2      565.52      528.01      6.32 o
  -4   3   2       36.23       35.53      0.99 o
  -3   3   2      272.53      261.48      3.45 o
  -2   3   2        8.34        8.36      0.57 o
  -1   3   2      466.65      535.30      5.61 o
   0   3   2      761.83      787.47      4.15 o
   1   3   2      845.50      846.20      4.80 o
   2   3   2     1112.81     1085.26      4.20 o
   3   3   2      203.63      192.64      1.62 o
   4   3   2       40.37       38.81      1.35 o
   5   3   2        0.69        0.14      1.15 o
   6   3   2        1.28        2.47      1.91 o
   7   3   2      411.29      406.59     10.86 o
  -8   4   2      198.40      198.66      7.15 o
  -7   4   2       10.08       11.33      1.82 o
  -6   4   2      139.44      125.84      2.63 o
  -5   4   2      107.71       96.42      2.35 o
  -4   4   2        5.08        8.08      1.23 o
  -3   4   2       33.77       33.25      1.64 o
  -2   4   2      840.89      862.91     14.69 o
  -1   4   2      176.77      182.48      2.71 o
   0   4   2       89.19       85.53      1.29 o
   1   4   2       35.17       36.14      1.23 o
   2   4   2       88.31       86.74      2.02 o
   3   4   2       42.61       42.50      1.56 o
   4   4   2      659.35      659.57      5.26 o
   5   4   2       13.96       11.91      1.85 o
   6   4   2      189.00      182.92      3.79 o
   7   4   2       36.14       35.55      5.85 o
  -7   5   2       96.74       90.99      5.39 o
  -6   5   2      457.67      445.62      6.26 o
  -5   5   2        4.58        3.17      1.62 o
  -4   5   2      249.81      267.26      6.52 o
  -3   5   2        6.12        5.89      1.35 o
  -2   5   2      136.91      138.54      3.37 o
  -1   5   2       15.61       14.73      1.34 o
   0   5   2       76.94       71.93      2.04 o
   1   5   2      131.08      132.68      2.43 o
   2   5   2       66.48       66.24      2.04 o
   3   5   2        0.28       -0.09      1.63 o
   4   5   2        9.49       10.28      1.91 o
   5   5   2       99.35       93.83      4.13 o
  -5   6   2       64.78       64.10      4.57 o
  -4   6   2        3.86        2.62      1.82 o
  -3   6   2      363.86      432.41     31.19 o
  -2   6   2      152.00      159.14      3.15 o
  -1   6   2       56.86       61.22      2.21 o
   0   6   2      225.40      215.05      3.42 o
   1   6   2      222.60      237.10      4.06 o
   2   6   2        0.01        0.11      1.89 o
   3   6   2       85.49       81.52      5.56 o
   1   7   2      263.30      242.49     10.61 o
  -9   0   3       15.47       15.37      3.25 o
  -7   0   3      155.87      162.07      3.95 o
  -5   0   3     1642.07     1638.26     11.99 o
  -3   0   3       99.28      135.53      1.16 o
  -1   0   3       35.51       36.98      0.81 o
   1   0   3     2413.19     2305.40     14.02 o
   3   0   3        1.38        2.23      0.95 o
   5   0   3      118.51      106.94      2.95 o
   7   0   3      432.54      455.49      7.39 o
  -9   1   3      142.48      146.13      5.33 o
  -8   1   3      135.14      142.43      3.40 o
  -7   1   3       25.61       27.13      1.62 o
  -6   1   3      218.13      216.19      3.63 o
  -5   1   3       58.99       57.20      0.89 o
  -4   1   3      307.32      319.09      1.97 o
  -3   1   3      877.85      869.13      4.09 o
  -2   1   3     2187.15     2234.01      9.19 o
  -1   1   3     1742.09     1733.97      6.09 o
   0   1   3      437.42      424.00      3.78 o
   1   1   3      171.30      210.11      2.43 o
   2   1   3       87.22       95.45      0.98 o
   3   1   3      109.13      109.97      1.84 o
   4   1   3       10.68       10.52      0.80 o
   5   1   3      437.74      428.48      4.61 o
   6   1   3       31.15       30.06      1.36 o
   7   1   3        8.40        8.88      1.62 o
   8   1   3      149.09      145.86      5.56 o
  -9   2   3       77.96      184.45     61.98 o
  -8   2   3        9.32       12.36      1.86 o
  -7   2   3       22.72       21.14      1.68 o
  -6   2   3      208.90      212.18      2.34 o
  -5   2   3      166.28      158.55      2.47 o
  -4   2   3     1153.90     1149.74      7.57 o
  -3   2   3        8.79       12.78      0.65 o
  -2   2   3       62.27       64.16      0.70 o
  -1   2   3      214.49      245.07      1.59 o
   0   2   3       14.86       11.84      1.83 o
   1   2   3      350.35      364.52      3.75 o
   2   2   3     2418.53     2429.03     16.07 o
   3   2   3       95.40       98.09      1.13 o
   4   2   3       61.24       61.77      1.19 o
   5   2   3       30.87       27.50      1.57 o
   6   2   3      184.51      184.34      3.43 o
   7   2   3       11.24       11.68      1.90 o
   8   2   3      494.19      489.59     14.96 o
  -9   3   3       18.78       11.93      4.97 o
  -8   3   3      983.34      990.85      9.00 o
  -7   3   3        3.43        6.17      1.38 o
  -6   3   3       90.81       89.79      2.16 o
  -5   3   3      219.69      213.32      2.66 o
  -4   3   3      107.89      110.20      1.62 o
  -3   3   3      227.21      232.28      3.29 o
  -2   3   3     1425.17     1428.20      8.21 o
  -1   3   3     1310.15     1292.73      8.37 o
   0   3   3        1.89        3.51      0.66 o
   1   3   3        2.50        3.46      0.52 o
   2   3   3     1090.53     1069.01      5.50 o
   3   3   3       72.10       66.55      1.04 o
   4   3   3      365.11      368.82      4.92 o
   5   3   3      112.86      127.40      4.45 o
   6   3   3       23.94       24.60      2.35 o
   7   3   3       26.30       23.28      4.07 o
  -7   4   3       29.13       29.39      2.56 o
  -6   4   3        4.49        3.42      1.59 o
  -5   4   3     1225.85     1244.57      9.70 o
  -4   4   3      302.27      288.06      2.69 o
  -3   4   3       18.55       19.10      1.16 o
  -2   4   3        4.27        6.21      0.81 o
  -1   4   3      216.30      231.68      6.45 o
   0   4   3       14.28       14.64      1.08 o
   1   4   3     1035.48     1015.80      5.01 o
   2   4   3      251.22      241.27      3.52 o
   3   4   3       36.85       33.10      2.13 o
   4   4   3       10.76        7.88      1.66 o
   5   4   3      346.24      355.30      5.78 o
   6   4   3       32.44       34.34      4.91 o
  -6   5   3        0.00       -0.26      1.84 o
  -5   5   3      112.05      108.42      2.54 o
  -4   5   3        4.35        5.58      1.46 o
  -3   5   3      101.44       95.97      2.25 o
  -2   5   3      404.59      384.48      5.54 o
  -1   5   3      392.34      386.46      3.83 o
   0   5   3       18.54       18.59      1.81 o
   1   5   3      130.75      133.83      2.78 o
   2   5   3       14.98       15.88      1.78 o
   3   5   3      445.66      431.04      5.80 o
   4   5   3      138.63      137.71      3.40 o
   5   5   3      479.64      536.52     16.49 o
  -5   6   3       66.26       67.99      5.34 o
  -4   6   3      196.66      201.82      4.78 o
  -3   6   3        0.23        0.60      1.74 o
  -2   6   3        1.99        3.96      1.90 o
  -1   6   3       52.51       52.52      2.58 o
   0   6   3      379.76      373.43      4.76 o
   1   6   3       54.64       56.87      2.49 o
   2   6   3      261.77      256.56      5.88 o
   3   6   3        3.35        1.54      4.67 o
  -8   0   4      955.44      970.29     11.13 o
  -6   0   4       61.86       59.62      1.94 o
  -4   0   4      165.70      145.40      2.30 o
  -2   0   4     1043.35     1050.75      8.10 o
   0   0   4        1.90        3.89      0.75 o
   2   0   4     1776.15     1699.44     13.00 o
   4   0   4      794.48      820.42     13.61 o
   6   0   4       35.34       40.15      2.51 o
  -9   1   4        5.05        2.33      4.89 o
  -8   1   4       81.68       83.46      2.88 o
  -7   1   4      281.33      284.75      3.49 o
  -6   1   4      870.92      846.83      6.20 o
  -5   1   4     1062.17     1046.52      6.42 o
  -4   1   4      653.92      633.09      3.37 o
  -3   1   4      476.57      482.68      3.82 o
  -2   1   4      425.81      433.36      1.63 o
  -1   1   4      569.24      558.01      2.43 o
   0   1   4      726.85      741.13      3.88 o
   1   1   4        0.34        0.02      0.55 o
   2   1   4       84.85       67.50      1.64 o
   3   1   4        0.36        0.57      0.63 o
   4   1   4      439.71      445.26      4.28 o
   5   1   4      715.07      718.32      9.65 o
   6   1   4      311.39      306.01      4.18 o
   7   1   4       63.34       63.15      2.46 o
  -9   2   4      357.65      361.22     12.83 o
  -8   2   4       21.58       19.99      1.70 o
  -7   2   4      932.69      912.72      7.57 o
  -6   2   4       25.64       27.35      1.18 o
  -5   2   4      613.15      601.08      4.53 o
  -4   2   4       29.14       28.37      0.84 o
  -3   2   4      405.69      378.20      2.38 o
  -2   2   4       68.49       62.43      0.92 o
  -1   2   4      788.99      798.59      4.11 o
   0   2   4       60.10       66.00      0.94 o
   1   2   4     1544.78     1562.53      8.98 o
   2   2   4      288.79      294.89      3.12 o
   3   2   4     1030.06     1000.10      8.52 o
   4   2   4       31.29       30.07      1.61 o
   5   2   4       90.46       97.62      2.71 o
   6   2   4        0.02       -0.60      1.81 o
   7   2   4       55.10       51.16      2.98 o
  -8   3   4      227.25      239.32      4.65 o
  -7   3   4       16.41       17.00      1.72 o
  -6   3   4      172.89      166.78      2.85 o
  -5   3   4       54.25       50.76      1.39 o
  -4   3   4      725.00      714.74      4.78 o
  -3   3   4      110.18      111.24      1.87 o
  -2   3   4       89.26       92.74      1.44 o
  -1   3   4      458.20      458.36      3.15 o
   0   3   4        2.91       32.46      7.82 o
   1   3   4       94.74       86.06      1.28 o
   2   3   4       20.09       18.47      1.16 o
   3   3   4      576.31      566.37      4.21 o
   4   3   4      147.71      150.42      2.71 o
   5   3   4      251.36      252.46      4.31 o
   6   3   4      217.43      218.99      5.65 o
   7   3   4       87.88       79.56      5.31 o
  -8   4   4      200.71      175.41      9.39 o
  -7   4   4       40.06       44.02      2.53 o
  -6   4   4        0.08        0.60      1.55 o
  -5   4   4      144.56      146.33      2.40 o
  -4   4   4      186.84      181.51      2.38 o
  -3   4   4       88.77       86.55      1.66 o
  -2   4   4      161.50      159.82      1.99 o
  -1   4   4      137.58      150.91      3.07 o
   0   4   4      222.66      219.79      2.45 o
   1   4   4        3.70        2.27      1.30 o
   2   4   4      426.11      421.64      4.44 o
   3   4   4       14.94       15.90      1.64 o
   4   4   4      124.55      119.76      3.42 o
   5   4   4       19.73       19.83      2.47 o
  -6   5   4       87.01       89.57      3.82 o
  -5   5   4      116.74      111.44      2.58 o
  -4   5   4       99.63      104.13      2.42 o
  -3   5   4        3.94        2.19      1.34 o
  -2   5   4      344.06      332.64      4.25 o
  -1   5   4        1.63        3.06      1.33 o
   0   5   4      465.98      466.20      5.82 o
   1   5   4       37.54       38.31      1.89 o
   2   5   4      245.14      247.06      3.92 o
   3   5   4        1.29        1.09      1.76 o
   4   5   4       25.96       26.29      4.28 o
  -5   6   4       66.31       62.58      4.07 o
  -4   6   4       19.13       19.21      2.32 o
  -3   6   4      126.85      123.74      3.76 o
  -2   6   4      130.45      126.76      3.22 o
  -1   6   4      193.47      200.13      4.10 o
   0   6   4       16.96       13.97      2.11 o
   1   6   4        3.51        4.89      2.18 o
   2   6   4        5.80        3.53      4.29 o
  -9   0   5        1.27        4.56      4.91 o
  -7   0   5      316.94      316.99      7.49 o
  -5   0   5       79.64       73.91      1.84 o
  -3   0   5      205.17      228.25      2.48 o
  -1   0   5     2907.86     2780.49     16.51 o
   1   0   5     1334.33     1368.41      5.82 o
   3   0   5        4.03        6.35      1.25 o
   5   0   5      280.09      292.01      6.01 o
   7   0   5      140.67      133.65      8.46 o
  -9   1   5      112.61      115.87      8.19 o
  -8   1   5       47.22       47.38      2.59 o
  -7   1   5       32.63       38.22      1.64 o
  -6   1   5       54.60       48.05      1.53 o
  -5   1   5       78.47       80.83      1.45 o
  -4   1   5      426.32      409.99      5.48 o
  -3   1   5      229.15      213.56      1.71 o
  -2   1   5        4.33        9.91      0.50 o
  -1   1   5        7.67        6.83      0.51 o
   0   1   5       32.69       41.25      0.78 o
   1   1   5       68.54       63.78      2.75 o
   2   1   5      759.04      751.25      4.67 o
   3   1   5      362.29      351.90      2.74 o
   4   1   5      176.86      181.74      2.79 o
   5   1   5       50.30       47.86      1.98 o
   6   1   5        0.29        1.96      1.73 o
   7   1   5       44.17       48.71      5.25 o
  -9   2   5        4.10        7.01      4.46 o
  -8   2   5      200.70      195.25      3.95 o
  -7   2   5      113.10      104.24      2.24 o
  -6   2   5       40.14       42.07      1.48 o
  -5   2   5      460.67      456.08      2.80 o
  -4   2   5        5.47        5.12      0.73 o
  -3   2   5       15.59       13.98      0.58 o
  -2   2   5      355.92      342.71      2.04 o
  -1   2   5        3.42        4.70      0.46 o
   0   2   5     1557.54     1502.77     11.31 o
   1   2   5        1.29        2.27      0.93 o
   2   2   5       45.18       46.64      1.58 o
   3   2   5      415.40      409.21      3.66 o
   4   2   5       10.70       10.65      1.37 o
   5   2   5       65.70       61.43      2.49 o
   6   2   5      431.84      445.90     12.56 o
   7   2   5        0.16       -1.94      6.45 o
  -8   3   5      223.83      226.62      7.15 o
  -7   3   5       77.43       79.79      2.63 o
  -6   3   5       12.25       12.49      1.52 o
  -5   3   5       47.64       46.69      1.67 o
  -4   3   5     2034.15     2009.87     15.69 o
  -3   3   5       51.58       49.85      1.33 o
  -2   3   5      140.80      139.88      1.78 o
  -1   3   5        2.27        1.71      0.77 o
   0   3   5       10.73        7.76      0.65 o
   1   3   5       14.12       14.67      0.99 o
   2   3   5     1366.31     1353.59      9.47 o
   3   3   5      431.14      427.88      3.76 o
   4   3   5       14.58       16.41      2.03 o
   5   3   5        1.39        2.24      2.37 o
   6   3   5      155.47      154.16      8.92 o
  -7   4   5      736.08      782.83     15.75 o
  -6   4   5       85.78       77.76      2.64 o
  -5   4   5      137.63      132.76      2.53 o
  -4   4   5       84.42       80.05      1.80 o
  -3   4   5        0.03        0.11      1.04 o
  -2   4   5       14.07       11.24      1.18 o
  -1   4   5     1478.69     1422.14      7.92 o
   0   4   5        0.21        0.60      1.27 o
   1   4   5       74.67       70.48      2.10 o
   2   4   5      114.91      109.31      2.57 o
   3   4   5       46.22       39.39      2.23 o
   4   4   5       24.55       28.67      2.47 o
  -6   5   5       10.73        6.23      2.88 o
  -5   5   5      224.55      223.19      4.37 o
  -4   5   5       33.78       32.48      1.83 o
  -3   5   5      435.17      453.39      4.61 o
  -2   5   5       20.15       17.75      1.81 o
  -1   5   5       12.49       11.04      1.70 o
   0   5   5       22.32       20.66      1.83 o
   1   5   5       69.46       72.15      2.35 o
   2   5   5       31.64       28.64      1.94 o
   3   5   5      228.17      230.29      6.15 o
   4   5   5       39.71       35.09      6.99 o
  -4   6   5       57.98       52.86      5.81 o
  -3   6   5        0.14        1.55      2.20 o
  -2   6   5      123.82      128.01      3.77 o
  -1   6   5       23.96       25.97      2.47 o
   0   6   5      221.49      235.36      6.21 o
   1   6   5       18.93       21.38      5.25 o
   2   6   5       10.45        3.65      5.07 o
  -8   0   6        0.88        2.28      2.62 o
  -6   0   6      682.25      644.80      6.96 o
  -4   0   6     1469.46     1465.18      8.92 o
  -2   0   6      569.50      578.38     10.45 o
   0   0   6      365.22      364.23      4.27 o
   2   0   6       16.34       13.58      1.40 o
   4   0   6        1.17        0.57      2.14 o
   6   0   6      319.17      317.40     12.44 o
  -9   1   6        8.84        6.75      4.48 o
  -8   1   6      169.84      187.63      4.39 o
  -7   1   6      589.75      584.01      8.15 o
  -6   1   6      628.78      603.56      5.64 o
  -5   1   6        3.15        4.74      1.52 o
  -4   1   6        5.75        5.76      0.81 o
  -3   1   6      148.67      136.86      1.87 o
  -2   1   6      534.76      540.48      3.34 o
  -1   1   6      357.94      358.52      2.39 o
   0   1   6      572.77      574.39      3.19 o
   1   1   6        4.12        2.84      0.56 o
   2   1   6       21.13       18.81      1.13 o
   3   1   6      309.02      305.39      3.57 o
   4   1   6      567.33      572.61      6.39 o
   5   1   6       43.07       43.70      2.91 o
   6   1   6       59.61       69.25      4.13 o
  -8   2   6       22.40       20.88      3.32 o
  -7   2   6       56.79       56.62      2.34 o
  -6   2   6        5.13        4.12      1.39 o
  -5   2   6      612.50      607.65      5.51 o
  -4   2   6      231.49      227.59      3.93 o
  -3   2   6     2285.40     2277.32      8.85 o
  -2   2   6        4.62        4.75      0.54 o
  -1   2   6       94.53       97.36      1.13 o
   0   2   6       25.37       25.41      1.24 o
   1   2   6      146.77      134.34      2.23 o
   2   2   6       10.80       11.18      1.52 o
   3   2   6      520.37      525.45      4.48 o
   4   2   6       75.32       74.36      2.34 o
   5   2   6      209.10      202.05      4.12 o
   6   2   6       28.04       24.84      6.13 o
  -8   3   6       89.45       84.54      6.90 o
  -7   3   6      283.22      281.37      4.34 o
  -6   3   6      223.45      228.87      3.74 o
  -5   3   6       13.78       14.18      1.70 o
  -4   3   6       85.66       81.97      1.79 o
  -3   3   6        4.43        4.73      0.88 o
  -2   3   6       29.02       29.48      1.06 o
  -1   3   6      211.12      218.26      2.43 o
   0   3   6      289.39      266.90      3.80 o
   1   3   6       94.00       92.53      2.23 o
   2   3   6      140.12      141.23      3.31 o
   3   3   6       37.98       43.31      1.99 o
   4   3   6       26.02       26.80      2.74 o
   5   3   6       57.17       62.81      5.60 o
  -7   4   6       82.29       77.72      7.72 o
  -6   4   6       12.13       12.47      1.97 o
  -5   4   6       19.19       17.40      1.95 o
  -4   4   6      346.56      345.43      4.34 o
  -3   4   6       35.03       33.39      1.60 o
  -2   4   6       52.75       57.45      1.74 o
  -1   4   6       70.87       60.00      1.81 o
   0   4   6       67.67       76.58      1.97 o
   1   4   6      104.45      104.70      2.51 o
   2   4   6      145.51      152.23      3.30 o
   3   4   6      322.20      316.90      4.62 o
   4   4   6      169.15      160.18      9.45 o
  -4   5   6        4.33        3.19      2.49 o
  -3   5   6       21.24       21.05      2.06 o
  -2   5   6      149.40      145.56      3.25 o
  -1   5   6       15.89       18.94      2.10 o
   0   5   6      496.03      488.69      5.82 o
   1   5   6       94.47       92.28      2.63 o
   2   5   6        1.68        1.53      1.97 o
   3   5   6       21.28       27.42      6.07 o
  -3   6   6       73.65       69.43      6.68 o
  -2   6   6        2.12        1.42      3.23 o
   0   6   6      105.59       90.98      7.49 o
  -7   0   7      324.23      345.19      6.59 o
  -5   0   7      620.18      572.26     11.20 o
  -3   0   7      324.27      322.93      4.25 o
  -1   0   7      159.67      155.72      2.79 o
   1   0   7      109.63      119.10      2.53 o
   3   0   7      664.25      661.15     12.53 o
   5   0   7      721.97      709.03     18.76 o
  -7   1   7       78.29       75.19      2.74 o
  -6   1   7       22.51       24.16      2.02 o
  -5   1   7      228.96      223.94      3.66 o
  -4   1   7       21.51       20.13      1.60 o
  -3   1   7        0.42        0.25      0.99 o
  -2   1   7       68.45       64.13      1.52 o
  -1   1   7       38.53       33.54      1.00 o
   0   1   7      452.55      448.83      3.51 o
   1   1   7      580.38      579.99      4.01 o
   2   1   7      294.58      293.63      3.23 o
   3   1   7        0.35       -0.32      1.63 o
   4   1   7      174.97      174.38      3.90 o
   5   1   7        2.43        0.40      3.51 o
  -7   2   7        6.60        8.13      2.14 o
  -6   2   7      417.58      422.37      5.68 o
  -5   2   7        0.35       -0.28      1.47 o
  -4   2   7      204.23      203.82      3.16 o
  -3   2   7      216.00      210.79      3.02 o
  -2   2   7      108.56      102.07      1.63 o
  -1   2   7      138.97      142.39      1.96 o
   0   2   7       54.83       59.19      1.67 o
   1   2   7        1.82        2.68      1.29 o
   2   2   7      150.61      145.57      2.57 o
   3   2   7        4.49        4.42      1.61 o
   4   2   7      354.70      370.06      4.95 o
   5   2   7        2.22        1.28      3.56 o
  -7   3   7       35.52       36.58      3.65 o
  -6   3   7      321.77      323.61      4.79 o
  -5   3   7        1.45        1.68      1.61 o
  -4   3   7      551.16      554.18      6.88 o
  -3   3   7       68.92       70.64      2.60 o
  -2   3   7       79.19       72.75      1.91 o
  -1   3   7      105.63       92.65      1.97 o
   0   3   7      659.27      636.38      5.17 o
   1   3   7      164.80      168.97      2.90 o
   2   3   7      134.62      129.16      2.76 o
   3   3   7      148.79      143.24      3.02 o
   4   3   7        0.06       -0.35      3.10 o
  -6   4   7        0.25        2.93      2.86 o
  -5   4   7       39.51       38.89      2.90 o
  -4   4   7      266.09      277.63      4.54 o
  -3   4   7      642.01      635.13      6.51 o
  -2   4   7       46.73       48.62      2.02 o
  -1   4   7      184.89      171.66      4.67 o
   0   4   7       27.25       24.13      1.89 o
   1   4   7       16.72       15.49      1.84 o
   2   4   7       44.81       42.39      2.51 o
   3   4   7      442.82      404.35     13.22 o
  -4   5   7        0.02        0.07      5.13 o
  -3   5   7       87.30       80.76      8.00 o
  -2   5   7        1.34       -1.41      3.29 o
  -1   5   7       73.90       71.34      4.52 o
   0   5   7      126.03      109.65      5.41 o
   1   5   7      143.33      158.90      5.27 o
   2   5   7        7.38        3.97      4.77 o
  -6   0   8     1006.48      984.31     17.76 o
  -4   0   8       44.70       48.17      2.16 o
  -2   0   8      433.65      449.98      7.12 o
   0   0   8      532.76      532.87      8.61 o
   2   0   8      142.84      149.43      5.30 o
  -7   1   8        1.61        0.84      1.97 o
  -6   1   8        0.94        0.48      1.79 o
  -5   1   8      143.26      140.88      3.22 o
  -4   1   8       19.95       25.98      1.67 o
  -3   1   8      962.63      967.17      6.55 o
  -2   1   8     1010.36     1028.76     10.12 o
  -1   1   8       98.55      100.05      2.21 o
   0   1   8        1.27        1.97      1.21 o
   1   1   8       21.95       21.58      1.60 o
   2   1   8        8.50        8.06      1.84 o
   3   1   8       37.61       37.63      2.11 o
   4   1   8      264.99      299.42      8.76 o
  -7   2   8      113.91      116.92      4.56 o
  -6   2   8        1.36       -0.15      1.88 o
  -5   2   8      433.26      429.94      4.81 o
  -4   2   8       14.45       13.96      1.57 o
  -3   2   8       12.44       12.99      1.75 o
  -2   2   8        0.00        0.34      1.36 o
  -1   2   8      177.82      184.85      2.60 o
   0   2   8       16.39       14.15      1.49 o
   1   2   8      712.47      715.26      5.28 o
   2   2   8       30.41       28.87      1.65 o
   3   2   8        5.72        5.74      2.12 o
   4   2   8       16.71       15.62      4.17 o
  -7   3   8       31.78       24.37      4.05 o
  -6   3   8        7.58        5.77      2.25 o
  -5   3   8        0.10        0.04      2.14 o
  -4   3   8      264.61      265.64      4.48 o
  -3   3   8      268.84      274.83      5.63 o
  -2   3   8      314.39      325.36      4.43 o
  -1   3   8       11.23       15.49      1.70 o
   0   3   8        9.09        7.32      1.55 o
   1   3   8       20.59       24.41      1.90 o
   2   3   8        0.81        0.19      1.67 o
  -5   4   8        7.30        9.54      4.94 o
  -4   4   8       26.37       37.87      4.25 o
  -3   4   8      170.00      192.34      5.04 o
  -2   4   8        0.35        2.85      2.09 o
  -1   4   8        1.93        2.11      2.14 o
   0   4   8      248.49      249.38      4.99 o
   1   4   8       19.96       19.91      2.45 o
   2   4   8      116.19      121.75      6.02 o
  -7   0   9      141.24      151.26      7.18 o
  -5   0   9       60.12       64.70      3.72 o
  -3   0   9       45.26       46.23      2.24 o
  -1   0   9      600.40      618.74     10.57 o
   1   0   9      273.95      277.16      6.59 o
   3   0   9      148.06      142.57      9.45 o
  -7   1   9      110.57      113.47      4.86 o
  -6   1   9      171.75      176.25      4.73 o
  -5   1   9      487.34      475.21      5.14 o
  -4   1   9      236.09      239.40      4.35 o
  -3   1   9       62.84       61.57      2.01 o
  -2   1   9        8.37        8.19      1.44 o
  -1   1   9      147.86      156.27      2.83 o
   0   1   9       26.76       33.38      2.31 o
   1   1   9       50.81       48.97      2.58 o
   2   1   9       65.02       66.85      3.10 o
   3   1   9       27.51       29.92      9.32 o
  -7   2   9       18.00       24.51      3.78 o
  -6   2   9       47.32       54.19      7.77 o
  -5   2   9       53.22       54.72      2.73 o
  -4   2   9      247.05      252.00      4.48 o
  -3   2   9        1.62        1.81      1.73 o
  -2   2   9      282.62      286.75      4.29 o
  -1   2   9       17.59       14.99      1.63 o
   0   2   9       58.20       56.90      2.21 o
   1   2   9       41.61       34.74      1.93 o
   2   2   9      318.61      326.84      6.22 o
  -6   3   9      210.76      221.99     10.92 o
  -5   3   9      186.90      194.44     12.64 o
  -4   3   9       18.98       17.91      2.70 o
  -3   3   9       16.83       18.20      2.34 o
  -2   3   9      125.35      120.27      3.19 o
  -1   3   9        0.61        1.28      1.93 o
   0   3   9      266.89      254.90      5.01 o
   1   3   9       30.12       29.79      2.35 o
  -3   4   9      221.78      203.23     10.09 o
  -2   4   9        2.70        3.05      4.73 o
  -1   4   9       55.39       54.59      6.88 o
  -6   0  10       59.71       61.71      4.85 o
  -4   0  10        0.79       -0.64      4.96 o
  -2   0  10     1322.65     1408.53     14.31 o
   0   0  10      130.67      142.62      8.62 o
  -5   1  10      218.96      215.64     11.92 o
  -4   1  10      126.31      131.44      4.75 o
  -3   1  10       30.37       34.32      2.11 o
  -2   1  10        0.48        0.69      1.69 o
  -1   1  10       69.32       66.98      2.82 o
   0   1  10        0.21       -0.18      2.08 o
   1   1  10      232.74      232.06      7.75 o
  -4   2  10       79.65       74.39      5.14 o
  -3   2  10       58.42       60.25      3.44 o
  -2   2  10        4.62        3.47      2.50 o
  -1   2  10      363.01      378.95      7.62 o
   0   2  10        0.00       -0.64      3.22 o
   1   2  10       50.55       39.21      8.15 o
  -2   3  10        1.62        1.11      3.79 o
  -1   3  10        0.42        0.72      4.59 o
  -3   0  11      199.94      207.14     10.25 o
  -2   1  11       37.73       39.57      3.48 o
 
